# Supplementary material for: Antimicrobial Blue Light Reduces Human-Wound Pathogens’ Resistance to Tetracycline-Class Antibiotics in Biofilms
Source: Cells. 2025 Feb 4;14(3):219. doi: 10.3390/cells14030219 (PMC11817061; doi:10.3390/cells14030219)
Supplement: Supplementary file 1 [file cells-14-00219-s001.zip]

Archive with 1 entries (1 files):
- cells-3412471-supplementary.pdf
